# Supplementary material for: Vitamin D Supplementation and Sleep: A Systematic Review and Meta-Analysis of Intervention Studies
Source: Nutrients. 2022 Mar 3;14(5):1076. doi: 10.3390/nu14051076 (PMC8912284; doi:10.3390/nu14051076)
Supplement: Supplementary file 1 [file nutrients-14-01076-s001.zip]

Archive with 1 entries (1 files):
- nutrients-1563453-supplementary.pdf
